# Supplementary material for: Multi-tissue transcriptomic analysis reveals that L-methionine supplementation maintains the physiological homeostasis of broiler chickens than D-methionine under acute heat stress
Source: PLoS One. 2021 Jan 27;16(1):e0246063. doi: 10.1371/journal.pone.0246063 (PMC7840013; doi:10.1371/journal.pone.0246063)
Supplement: S1 Table — (XLSX) [file pone.0246063.s003.xlsx]

## Sheet: Sheet1
S1 Table. Ingredients and chemical composition of the experimental diets
Ingredients	% as-fed
Barley	23.85
Corn	35.12
Soybean meal	35
Vegetable oil	1.38
Limestone	1.27
Monocalcium phosphors	1.85
Salt	0.26
Vitamin-Mineral Premix1	0.3
Lysine-HCl	0.34
L-Arginine	0.13
D or L-methionine	0.25
L-Threonine	0.13
L-Valine	0.12
Calculated chemical composition
ME, kcal/kg	3050
CP, %	22
Ca, %	1
Available P, %	0.5
Lys, %	1.44
Met, %	0.56*
Met + Cys, %	0.93
Thr, %	0.92
Trp, %	0.27
Val, %	1.1
Arg, %	1.5
1Provided the following nutrients (per kg of air-dry diet): Vitamins: A 12,000 IU, D 33,000 IU, E 15 mg, K 2 mg, thiamine 2 mg, riboflavin 6 mg, pyridoxine 2 mg , calcium pantothenate 0.03 mg, folic acid 0.2 mg, niacin 45 mg, biotin 0.15 µg. Minerals: calcium 0.5%, Co 0.5 mg (as cobalt sulphate), Cu 10 mg (as copper sulphate), iodine 0.9 mg (as potassium iodine), iron 80 mg (as ferrous sulphate),…
* Met from ingredient: Synthetic Met = 55.5:44.5
