# Supplementary material for: Multi-tissue transcriptomic analysis reveals that L-methionine supplementation maintains the physiological homeostasis of broiler chickens than D-methionine under acute heat stress
Source: PLoS One. 2021 Jan 27;16(1):e0246063. doi: 10.1371/journal.pone.0246063 (PMC7840013; doi:10.1371/journal.pone.0246063)
Supplement: S2 Table — (XLSX) [file pone.0246063.s004.xlsx]

## Sheet: Sheet1
S2 Table. Summary statistics for sequence quality and alignment information of RNA-seq data
Items	Blood				Ileum				Liver
	Control		Heat stress		Control		Heat stress		Control		Heat stress
	L-Met	D-Met	L-Met	D-Met	L-Met	D-Met	L-Met	D-Met	L-Met	D-Met	L-Met	D-Met
Raw reads	57800044	48310986	49381037	47327426	59930975	50976341	51631869	56915849	49471059	55049222	44901867	52214934
Clean reads	56449416	47215601	48525053	46526630	58571977	49866784	50500279	55599028	48417979	53860319	44126480	51195289
Q20 (%)	98.12	98.18	98.35	98.54	98.16	98.19	98.17	98.1	98.21	98.19	98.45	98.37
Q30 (%)	95.07	95.24	95.48	96	95.23	95.28	95.29	95.15	95.29	95.24	95.77	95.68
GC content (%)	51.48	51.09	51.59	52.39	50.63	51.62	51.18	50.84	50.47	50.9	50.53	51.4
Total mapped reads	50040445	41770572	42961299	41327080	52432583	44354963	44278027	48989955	43582745	48513488	39946990	45916974
Mapping ratea (%)	88.62	88.46	88.55	88.82	89.51	88.94	87.67	88.09	90.05	90.07	90.53	89.67
Unique mapped reads	46899154	39307052	40345475	38839136	47901046	39698029	41102687	45666510	39962546	44425903	36939195	41943047
Unique feature reads	40513627	33637706	35123062	34323038	36566995	31401057	33788432	37467200	30759815	34921942	30712057	32426618
No feature reads	5801553	5175540	4708513	4023000	10674273	7667518	6622947	7400308	8730175	8969343	5795001	9015179
Ambiguous reads	583974	493806	513900	493098	659778	629454	691308	799002	472556	534618	432137	501250
Multiple mapped reads	3141291	2463520	2615824	2487944	4531538	4656933	3175340	3323445	3620199	4087585	3007794	3973926
Insert size (bp)	336	326	321	313	322	319	322	318	334	321	314	316
