# Supplementary material for: Multi-tissue transcriptomic analysis reveals that L-methionine supplementation maintains the physiological homeostasis of broiler chickens than D-methionine under acute heat stress
Source: PLoS One. 2021 Jan 27;16(1):e0246063. doi: 10.1371/journal.pone.0246063 (PMC7840013; doi:10.1371/journal.pone.0246063)
Supplement: S3 Table — (XLSX) [file pone.0246063.s005.xlsx]

## Sheet: Sheet1
S3 Table. Statistics for sequence quality and alignment information of RNA-seq data in whole blood
Item	Control						Heat stress
	L-Met			D-Met			L-Met			D-Met
	1	2	3	1	2	3	1	2	3	1	2	3
Raw reads	50360610	65879746	57159776	55439986	42115182	47377790	47579914	56398198	44164998	42952226	48618850	50411202
Clean reads	49270263	64376358	55701627	54160106	41163187	46323509	46717606	55491338	43366214	42521162	47648383	49410344
Q20 (%)	98.23	98.19	97.94	98.15	98.18	98.2	98.25	98.5	98.3	98.94	98.34	98.33
Q30 (%)	95.32	95.23	94.67	95.15	95.27	95.29	95.18	95.92	95.34	96.82	95.59	95.58
GC content (%)	51.65	51.76	51.04	51.33	50.99	50.94	51.91	51.99	50.86	53.85	51.74	51.58
Total mapped reads	43496412	57216613	49408311	47904732	36354904	41052081	41275532	49084903	38523463	37717930	42375021	43888289
Unique mapped reads	40782090	53678542	46236831	45014463	34285006	38621687	38753574	46102886	36179966	35429919	39806170	41281319
Multiple mapped reads	2714322	3538071	3171480	2890269	2069898	2430394	2521958	2982017	2343497	2288011	2568851	2606970
No features reads	5165162	6380160	5859336	5805424	4663795	5057400	4327968	5505630	4291941	3281583	4020352	4767065
Ambiguous reads	507905	665872	578146	580882	421223	479313	489720	586058	465923	454178	510138	514979
Mapping rate (%)	88.28	88.88	88.7	88.45	88.32	88.62	88.35	88.46	88.83	88.7	88.93	88.82
Insert size (bp)	319	337	352	335	325	319	319	329	316	300	318	322
