# Supplementary material for: Multi-tissue transcriptomic analysis reveals that L-methionine supplementation maintains the physiological homeostasis of broiler chickens than D-methionine under acute heat stress
Source: PLoS One. 2021 Jan 27;16(1):e0246063. doi: 10.1371/journal.pone.0246063 (PMC7840013; doi:10.1371/journal.pone.0246063)
Supplement: S4 Table — (XLSX) [file pone.0246063.s006.xlsx]

## Sheet: Sheet1
S4 Table. Statistics for sequence quality and alignment information of RNA-seq data in ileum
Item	Control						Heat stress
	L-Met			D-Met			L-Met			D-Met
	1	2	3	1	2	3	1	2	3	1	2	3
Raw reads	56261154	68644088	54887684	54529976	52690984	45708064	46634962	58194134	50066512	72084936	49264504	49398108
Clean reads	54967995	67079382	53668555	53193522	51482482	44924348	45697354	56998869	48804613	70441986	48111454	48243643
Q20 (%)	98.14	98.15	98.2	97.96	98.11	98.5	98.3	98.32	97.89	98.12	98.1	98.07
Q30 (%)	95.23	95.19	95.28	94.76	95.11	95.97	95.58	95.64	94.65	95.2	95.17	95.09
GC content (%)	50.47	50.74	50.68	51.14	50.81	52.91	50.92	50.97	51.64	50.91	50.91	50.69
Total mapped reads	48870857	60162908	48263985	47180441	46058088	39826359	40059667	50064642	42709773	62149450	42276964	42543451
Unique mapped reads	44329455	55170027	44203655	43476438	42374823	33242827	37232455	46482368	39593238	57883211	39391934	39724386
Multiple mapped reads	4541402	4992881	4060330	3704003	3683265	6583532	2827212	3582274	3116535	4266239	2885030	2819065
Mapping rate (%)	88.91	89.69	89.93	88.7	89.46	88.65	87.66	87.83	87.51	88.23	87.87	88.18
No feature reads	11585653	11782144	8655021	8760641	7964754	6277159	6243173	7269198	6356469	8676950	6447069	7076905
Ambiguous reads	662992	704914	611427	649650	594873	643838	647690	783502	642732	977614	696646	722745
Insert size (bp)	321	326	320	332	313	312	316	320	329	316	319	318
