# Supplementary material for: Multi-tissue transcriptomic analysis reveals that L-methionine supplementation maintains the physiological homeostasis of broiler chickens than D-methionine under acute heat stress
Source: PLoS One. 2021 Jan 27;16(1):e0246063. doi: 10.1371/journal.pone.0246063 (PMC7840013; doi:10.1371/journal.pone.0246063)
Supplement: S5 Table — (XLSX) [file pone.0246063.s007.xlsx]

## Sheet: Sheet1
S5 Table. Statistics for sequence quality and alignment information of RNA-seq data in liver
Item	Control						Heat stress
	L-Met			D-Met			L-Met			D-Met
	1	2	3	1	2	3	1	2	3	1	2	3
Raw reads	55190328	46900642	46322206	59750436	55034130	50363100	43164436	46194114	45347052	53469714	53188018	49987070
Clean reads	54000673	45907457	45345807	58533710	53842322	49204925	42422461	45367747	44589231	52463095	52124395	48998377
Q20 (%)	98.17	98.24	98.21	98.23	98.2	98.13	98.28	98.48	98.59	98.42	98.36	98.33
Q30 (%)	95.22	95.37	95.28	95.29	95.29	95.15	95.17	95.94	96.21	95.81	95.69	95.55
GC content (%)	50.46	50.45	50.5	51.81	50.32	50.58	50.87	50.38	50.34	50.83	51.11	52.26
Total mapped reads	48297641	41470137	40980457	52536170	48782348	44221946	38318690	40963383	40558896	47387067	46754706	43609148
Unique mapped reads	43926261	38288134	37673244	48310817	44867910	40098983	35098917	38031921	37686748	43834038	43001323	38993781
Multiple mapped reads	4371380	3182003	3307213	4225353	3914438	4122963	3219773	2931462	2872148	3553029	3753383	4615367
Mapping rate (%)	89.44	90.33	90.37	89.75	90.6	89.87	90.33	90.29	90.96	90.32	89.7	89
No feature reads	11294781	7857420	7038323	9077487	8466603	9363938	4887011	6627214	5870778	8558685	9847761	8639092
Ambiguous reads	556905	413212	447551	572186	531716	499952	470365	411456	414589	493570	496481	513700
Insert size (bp)	348	326	327	326	326	312	310	320	312	322	313	313
