# Supplementary material for: Multi-tissue transcriptomic analysis reveals that L-methionine supplementation maintains the physiological homeostasis of broiler chickens than D-methionine under acute heat stress
Source: PLoS One. 2021 Jan 27;16(1):e0246063. doi: 10.1371/journal.pone.0246063 (PMC7840013; doi:10.1371/journal.pone.0246063)
Supplement: S6 Table — (XLSX) [file pone.0246063.s008.xlsx]

## Sheet: Sheet1
S6 Table. Normalized read counts of differentially expressed genes in whole blood in response to the interaction between heat stress and the form of methionine supplementation (L-Met vs. D-Met)
Item	Control		Heat stress		FDR1
	L-Met	D-Met	L-Met	D-Met
ALB	11.13	11.27	11.46	10.06	<0.001
ALDOB	8.55	8.69	8.46	6.85	<0.001
PCK1	5.36	5.32	5.19	0.62	<0.001
APOA1	8.73	8.9	9.15	7.73	<0.001
APOA4	6.8	7.02	6.8	5.09	<0.001
AvBD9	5.52	5.99	6.43	4.81	0.001
PIT54	7.6	7.88	8.46	7.53	0.002
LOC107051939	7.5	8.2	6.23	5.15	0.002
GC	6.45	6.55	6.82	5.12	0.002
CSRP2	4.77	2.36	5.22	6.05	0.002
OSBPL10	7.04	5.89	6.18	7.23	0.002
LOC107054735	8.2	8.58	6.68	5.1	0.005
LOC107052974	5.15	3.69	4.22	5.95	0.005
ALDH2	12.23	11.7	11.84	12.51	0.006
LOC421419	11.95	10.94	11.71	11.98	0.008
SERPINI1	7.1	7.09	6.69	8.86	0.008
CA9	8.46	7.75	7.43	9.12	0.009
APOA2	6.81	7	7.48	6.35	0.015
BCL2L15	9.76	9.14	9.53	10.09	0.021
KCNK15	4.1	2.24	5.32	5.92	0.022
HBG2	8.31	4.02	4.21	7.14	0.025
ASB9	8.13	7.07	7.82	8.8	0.025
LOC101751220	3.18	6.77	3.72	2.99	0.029
LOC107053704	9.69	10.19	8.81	8.27	0.03
CREB3L1	3.92	5.33	8.47	7.94	0.03
LOC107052235	10.67	10.39	9.47	11.24	0.03
BATF	7.72	7.43	8.23	9.17	0.031
RBP4A	4.48	4.89	5.56	3.78	0.031
POU6F1	6.44	5.8	5.71	7.07	0.036
MAGI2	3.89	1.84	1.33	3.5	0.041
AHSG	7.37	7.47	7.75	6.9	0.041
PKIB	5.22	4.14	3.95	6.43	0.043
LOC107053120	7.56	7.91	7.91	6.58	0.047
XPO1	13.56	13.81	13.12	12.44	0.05
CCDC18	7.7	8.15	7.92	7.25	0.05
SORCS2	7.62	8.59	7.7	7.17	0.05
IL4I1	11	10.08	9.57	10.7	0.05
CYP3A7	4.32	6.18	4.42	3.95	0.05
1FDR: false discovery rate
