# Supplementary material for: Multi-tissue transcriptomic analysis reveals that L-methionine supplementation maintains the physiological homeostasis of broiler chickens than D-methionine under acute heat stress
Source: PLoS One. 2021 Jan 27;16(1):e0246063. doi: 10.1371/journal.pone.0246063 (PMC7840013; doi:10.1371/journal.pone.0246063)
Supplement: S7 Table — (XLSX) [file pone.0246063.s009.xlsx]

## Sheet: Sheet1
S7 Table. Normalized read counts of differentially expressed genes in ileum in response to the interaction between heat stress and the form of methionine supplementation (L-Met vs. D-Met)
Item	Control		Heat stress		FDR1
	L-Met	D-Met	L-Met	D-Met
GLYATL3	5.69	8.49	8.48	8.06	<0.001
IL31RA	9.2	8.31	6.97	7.57	<0.001
MRC1	10.15	8.89	6.85	7.47	<0.001
RAP1GAP2	10.05	10.94	11.08	10.9	<0.001
PTGR2	11.08	10.21	9.68	9.95	<0.001
STAB2	9.59	8.52	6.46	6.7	0.001
SRGAP3	10.27	11.06	11.51	11.2	0.001
MYCT1	8.49	7.77	7.79	8.42	0.001
EAF2	10.13	8.92	8.27	8.56	0.001
MIR6620	9.17	10.02	9.79	9.26	0.001
FGD5	6.89	5.92	7.28	8.01	0.001
CDH5	10.86	10.26	9.93	10.2	0.001
TEK	10.2	9.58	8.75	9.03	0.001
LOC107054704	5.38	7.55	9.85	8.07	0.001
SAMHD1	10.5	11.23	11.98	11.75	0.001
LOC107051958	5.62	7.81	7.73	7.1	0.001
ADGRL4	8.79	8.02	8.46	8.76	0.002
GPR182	8.43	7.89	5.28	6.12	0.003
LOC107049000	6.59	7.69	10.17	8.84	0.003
SETBP1	10.52	10.01	9.12	9.47	0.003
LOC107050990	9.94	10.68	10.91	10.58	0.003
PLEKHM1	11.09	11.38	11.19	10.96	0.004
DUSP6	9.6	8.97	8.27	8.63	0.004
KY	11.29	12.24	12.48	12.04	0.007
TLR21	9.37	9.86	9.58	9.27	0.008
SEMA4B	12.02	12.77	12.29	12.07	0.008
FLT1	6.61	5.35	6.93	7.5	0.008
UBXN11	4.04	5.77	5.86	5.39	0.008
ASMTL	11.07	10.21	8.85	8.85	0.008
LOC107054316	5.3	6.79	7.18	6.86	0.009
EDNRA	9.11	8.58	8.93	9.47	0.01
SORCS1	6.12	4.47	5.5	6.1	0.01
PAK4	9.72	10.2	10.5	10.31	0.011
DCTD	9.99	9.22	8.93	9.11	0.011
EDNRB2	11.85	10.98	8.28	8.7	0.015
LOC100859549	6.39	7.49	7.92	6.8	0.017
ST6GAL2	5.36	4.04	4.28	5.35	0.017
FAM20C	11.43	10.7	9.47	9.92	0.017
SLC40A1	13.43	12.56	10.54	10.77	0.019
CHRM2	11.33	10.28	8.91	9.29	0.019
LOC107049375	7.12	8.25	8.48	7.77	0.019
RBMS3	9.8	9.27	9.12	9.51	0.02
PARVB	8.75	8.1	7.79	8.22	0.021
GBE1	13.21	12.31	9.58	9.8	0.023
ADRA1B	11.86	10.7	6.43	6.66	0.023
ZBTB7B	5.86	7.22	9.19	8.97	0.023
PGM1	12.83	12.19	11.4	11.46	0.024
RUNX3	9.43	10.26	10.45	10.44	0.024
UFM1	9.96	9.32	10	10.1	0.03
MHCIA7	3.75	5.48	7.76	6.15	0.03
TRPM8	7.25	5.25	1.78	3.24	0.03
KLHL4	7.26	6.46	5.59	6.53	0.031
IYD	11.36	10.33	4.74	5.34	0.032
LOC417937	11.35	12.25	12.45	12.18	0.036
SMAD4	9.16	9.8	9.06	8.94	0.037
INPP5J	12.82	13.41	13.09	12.91	0.042
ADAMTS5	9.75	8.77	8.09	8.36	0.042
ANO9	10.98	11.46	11.76	11.59	0.043
LOC100859837	11.76	12.84	12.6	12.47	0.043
ODF2L	6.84	7.97	7.8	7.43	0.045
BTBD17	8.3	9.26	8.79	8.83	0.047
FRMD4B	11.24	11.71	11.65	11.42	0.047
REEP4	9.15	9.9	9.32	9.24	0.047
VEGFRKDRL	11.83	11.44	11.36	11.82	0.047
SPINT1	12.49	13.13	14.21	13.9	0.047
LOC107056071	3.5	5.55	6.61	6.35	0.047
LOC107049392	7.25	6.6	1.06	2.54	0.048
RBMS1	11.33	10.9	10.7	10.88	0.049
TMEM222	11.14	11.77	11.83	11.77	0.049
ATOH1	11.38	12.06	12.49	12.19	0.049
LOC107053768	5.33	5.8	8.51	6.86	0.049
1FDR: false discovery rate
