# Supplementary material for: Multi-tissue transcriptomic analysis reveals that L-methionine supplementation maintains the physiological homeostasis of broiler chickens than D-methionine under acute heat stress
Source: PLoS One. 2021 Jan 27;16(1):e0246063. doi: 10.1371/journal.pone.0246063 (PMC7840013; doi:10.1371/journal.pone.0246063)
Supplement: S8 Table — (XLSX) [file pone.0246063.s010.xlsx]

## Sheet: Sheet1
S8 Table. Normalized read counts of differentially expressed genes in liver in response to the interaction between heat stress and the form of methionine supplementation (L-Met vs. D-Met)
Item	Control		Heat stress		FDR1
	L-Met	D-Met	L-Met	D-Met
CYP7A1	11.41	9.79	11.67	12.3	0.001
DUSP16	10.77	11.61	10.44	9.43	0.002
SCAP	11.99	11.31	12.96	13.52	0.007
DNAH3	8.12	7.3	6.62	7.9	0.007
LOC107051274	6.15	6.11	4.39	7.41	0.007
ARHGEF18	11.3	11.54	10.75	10.01	0.009
ABCG5	9.12	9.52	9.81	8.57	0.009
LOC107054704	4.19	6.11	7.4	5.56	0.009
NXPH2	7.25	6.21	6.02	6.98	0.012
MHCIA7	2.77	4.77	6.33	3.52	0.014
FGFR3	10.35	9.93	11.24	11.97	0.029
GREM2	5.6	6.23	4.33	1.75	0.029
STC2	8.34	8.63	8.83	6.57	0.032
ITGA2B	8.08	7.63	7.52	8.46	0.038
LDLR	10.03	10.16	10.38	11.56	0.042
LOC107053768	5.23	4.46	5.72	7.58	0.049
1FDR: false discovery rate
